# Supplementary material for: The Pandemic-Related Factors Associated with Emergency Department Visits in Portugal throughout Two Years of the Pandemic: A Retrospective Population-Based Study
Source: Int J Environ Res Public Health. 2023 Jan 10;20(2):1207. doi: 10.3390/ijerph20021207 (PMC9858921; doi:10.3390/ijerph20021207)
Supplement: Supplementary file 1 [file ijerph-20-01207-s001.zip]

Archive with 1 entries (1 files):
- ijerph-2049964-supplementary.pdf
